# Supplementary material for: Isolation and Characterization of Aphidicolin Derivatives from Tolypocladium inflatum
Source: Molecules. 2017 Jul 12;22(7):1168. doi: 10.3390/molecules22071168 (PMC6152040; doi:10.3390/molecules22071168)
Supplement: Supplementary file 1 [file molecules-22-01168-s001.zip]

Archive with 38 entries (31 files):
- supporting information/
- supporting information/C13 NMR spectrum.fid/
- supporting information/C13 NMR spectrum.fid/1D_imag
- supporting information/C13 NMR spectrum.fid/1D_par
- supporting information/C13 NMR spectrum.fid/1D_real
- supporting information/C13 NMR spectrum.fid/fid
- supporting information/C13 NMR spectrum.fid/log
- supporting information/C13 NMR spectrum.fid/procpar
- supporting information/C13 NMR spectrum.fid/text
- supporting information/COSY NMR spectrum.fid/
- supporting information/COSY NMR spectrum.fid/fid
- supporting information/COSY NMR spectrum.fid/log
- supporting information/COSY NMR spectrum.fid/procpar
- supporting information/COSY NMR spectrum.fid/text
- supporting information/H1 NMR spectrum.fid/
- supporting information/H1 NMR spectrum.fid/1D_imag
- supporting information/H1 NMR spectrum.fid/1D_par
- supporting information/H1 NMR spectrum.fid/1D_real
- supporting information/H1 NMR spectrum.fid/fid
- supporting information/H1 NMR spectrum.fid/log
- supporting information/H1 NMR spectrum.fid/procpar
- supporting information/H1 NMR spectrum.fid/text
- supporting information/HMBC NMR spectrum.fid/
- supporting information/HMBC NMR spectrum.fid/fid
- supporting information/HMBC NMR spectrum.fid/log
- supporting information/HMBC NMR spectrum.fid/procpar
- supporting information/HMBC NMR spectrum.fid/text
- supporting information/HSQC NMR spectrum.fid/
- supporting information/HSQC NMR spectrum.fid/fid
- supporting information/HSQC NMR spectrum.fid/log
- supporting information/HSQC NMR spectrum.fid/procpar
- supporting information/HSQC NMR spectrum.fid/text
- supporting information/molecules-supporting information.docx
- supporting information/NOESY NMR spectrum.fid/
- supporting information/NOESY NMR spectrum.fid/fid
- supporting information/NOESY NMR spectrum.fid/log
- supporting information/NOESY NMR spectrum.fid/procpar
- supporting information/NOESY NMR spectrum.fid/text
