# Supplementary material for: Isolation and Characterization of Aphidicolin Derivatives from Tolypocladium inflatum
Source: Molecules. 2017 Jul 12;22(7):1168. doi: 10.3390/molecules22071168 (PMC6152040; doi:10.3390/molecules22071168)
Supplement: Supplementary file 1 [file molecules-22-01168-s001.zip › supporting information/C13 NMR spectrum.fid/1D_par]

## SpinWorks 2.5.4 1D parameters for: C:\Users\inasiansky\Desktop\3-189-10-3-8\C13CD3COCD30331-3-189-10-3-8.fid\
## 11:52:20   05/03/17
title=  INOVA-501 13C-NMR 3-189-10-3-8 IN CD3CCOD3 2011.03.31 cold probe
size= 131072
sf=   125.66733565
scale_factor= 1.000000
vscale=      0.0000141588
ymax= 132381241.000000
data_max= 204127272
freq1= 18936.567738
freq2= 1436.956118
integ_scale=      0.0000002000
integ_cal= 0.000000
roi1_freq1= 5000.000000
roi1_freq2= 0.000000
roi2_freq1= 5000.000000
roi2_freq2= 0.000000
roi3_freq1= 5000.000000
roi3_freq2= 0.000000
phase0= -104.155495
phase1= 13.000000
