# Supplementary material for: Isolation and Characterization of Aphidicolin Derivatives from Tolypocladium inflatum
Source: Molecules. 2017 Jul 12;22(7):1168. doi: 10.3390/molecules22071168 (PMC6152040; doi:10.3390/molecules22071168)
Supplement: Supplementary file 1 [file molecules-22-01168-s001.zip › supporting information/C13 NMR spectrum.fid/log]

Thu Mar 31 18:38:52 2011: Experiment started
Thu Mar 31 18:39:17 2011: BS 1 completed
Thu Mar 31 18:39:36 2011: BS 2 completed
Thu Mar 31 18:39:54 2011: BS 3 completed
Thu Mar 31 18:40:13 2011: BS 4 completed
Thu Mar 31 18:40:31 2011: BS 5 completed
Thu Mar 31 18:40:50 2011: BS 6 completed
Thu Mar 31 18:41:08 2011: BS 7 completed
Thu Mar 31 18:41:26 2011: BS 8 completed
Thu Mar 31 18:41:45 2011: BS 9 completed
Thu Mar 31 18:42:03 2011: BS 10 completed
Thu Mar 31 18:42:22 2011: BS 11 completed
Thu Mar 31 18:42:40 2011: BS 12 completed
Thu Mar 31 18:42:58 2011: BS 13 completed
Thu Mar 31 18:43:17 2011: BS 14 completed
Thu Mar 31 18:43:35 2011: BS 15 completed
Thu Mar 31 18:43:54 2011: BS 16 completed
Thu Mar 31 18:44:12 2011: BS 17 completed
Thu Mar 31 18:44:30 2011: BS 18 completed
Thu Mar 31 18:44:49 2011: BS 19 completed
Thu Mar 31 18:45:07 2011: BS 20 completed
Thu Mar 31 18:45:26 2011: BS 21 completed
Thu Mar 31 18:45:44 2011: BS 22 completed
Thu Mar 31 18:46:03 2011: BS 23 completed
Thu Mar 31 18:46:21 2011: BS 24 completed
Thu Mar 31 18:46:39 2011: BS 25 completed
Thu Mar 31 18:46:58 2011: BS 26 completed
Thu Mar 31 18:47:16 2011: BS 27 completed
Thu Mar 31 18:47:35 2011: BS 28 completed
Thu Mar 31 18:47:53 2011: BS 29 completed
Thu Mar 31 18:48:11 2011: BS 30 completed
Thu Mar 31 18:48:30 2011: BS 31 completed
Thu Mar 31 18:48:48 2011: BS 32 completed
Thu Mar 31 18:49:07 2011: BS 33 completed
Thu Mar 31 18:49:25 2011: BS 34 completed
Thu Mar 31 18:49:44 2011: BS 35 completed
Thu Mar 31 18:50:02 2011: BS 36 completed
Thu Mar 31 18:50:20 2011: BS 37 completed
Thu Mar 31 18:50:39 2011: BS 38 completed
Thu Mar 31 18:50:57 2011: BS 39 completed
Thu Mar 31 18:51:16 2011: BS 40 completed
Thu Mar 31 18:51:34 2011: BS 41 completed
Thu Mar 31 18:51:52 2011: BS 42 completed
Thu Mar 31 18:52:11 2011: BS 43 completed
Thu Mar 31 18:52:29 2011: BS 44 completed
Thu Mar 31 18:52:48 2011: BS 45 completed
Thu Mar 31 18:53:06 2011: BS 46 completed
Thu Mar 31 18:53:26 2011: BS 47 completed
Thu Mar 31 18:53:45 2011: BS 48 completed
Thu Mar 31 18:54:03 2011: BS 49 completed
Thu Mar 31 18:54:21 2011: BS 50 completed
Thu Mar 31 18:54:39 2011: BS 51 completed
Thu Mar 31 18:54:58 2011: BS 52 completed
Thu Mar 31 18:55:17 2011: BS 53 completed
Thu Mar 31 18:55:35 2011: BS 54 completed
Thu Mar 31 18:55:53 2011: BS 55 completed
Thu Mar 31 18:56:11 2011: BS 56 completed
Thu Mar 31 18:56:30 2011: BS 57 completed
Thu Mar 31 18:56:48 2011: BS 58 completed
Thu Mar 31 18:57:07 2011: BS 59 completed
Thu Mar 31 18:57:25 2011: BS 60 completed
Thu Mar 31 18:57:44 2011: BS 61 completed
Thu Mar 31 18:58:02 2011: BS 62 completed
Thu Mar 31 18:58:20 2011: BS 63 completed
Thu Mar 31 18:58:39 2011: BS 64 completed
Thu Mar 31 18:58:57 2011: BS 65 completed
Thu Mar 31 18:59:16 2011: BS 66 completed
Thu Mar 31 18:59:34 2011: BS 67 completed
Thu Mar 31 18:59:52 2011: BS 68 completed
Thu Mar 31 19:00:11 2011: BS 69 completed
Thu Mar 31 19:00:29 2011: BS 70 completed
Thu Mar 31 19:00:48 2011: BS 71 completed
Thu Mar 31 19:01:06 2011: BS 72 completed
Thu Mar 31 19:01:25 2011: BS 73 completed
Thu Mar 31 19:01:43 2011: BS 74 completed
Thu Mar 31 19:02:01 2011: BS 75 completed
Thu Mar 31 19:02:20 2011: BS 76 completed
Thu Mar 31 19:02:38 2011: BS 77 completed
Thu Mar 31 19:02:57 2011: BS 78 completed
Thu Mar 31 19:03:15 2011: BS 79 completed
Thu Mar 31 19:03:33 2011: BS 80 completed
Thu Mar 31 19:03:52 2011: BS 81 completed
Thu Mar 31 19:04:10 2011: BS 82 completed
Thu Mar 31 19:04:29 2011: BS 83 completed
Thu Mar 31 19:04:47 2011: BS 84 completed
Thu Mar 31 19:05:06 2011: BS 85 completed
Thu Mar 31 19:05:24 2011: BS 86 completed
Thu Mar 31 19:05:42 2011: BS 87 completed
Thu Mar 31 19:06:01 2011: BS 88 completed
Thu Mar 31 19:06:19 2011: BS 89 completed
Thu Mar 31 19:06:38 2011: BS 90 completed
Thu Mar 31 19:06:56 2011: BS 91 completed
Thu Mar 31 19:07:15 2011: BS 92 completed
Thu Mar 31 19:07:33 2011: BS 93 completed
Thu Mar 31 19:07:51 2011: BS 94 completed
Thu Mar 31 19:08:10 2011: BS 95 completed
Thu Mar 31 19:08:28 2011: BS 96 completed
Thu Mar 31 19:08:47 2011: BS 97 completed
Thu Mar 31 19:09:05 2011: BS 98 completed
Thu Mar 31 19:09:23 2011: BS 99 completed
Thu Mar 31 19:09:42 2011: BS 100 completed
Thu Mar 31 19:10:00 2011: BS 101 completed
Thu Mar 31 19:10:18 2011: BS 102 completed
Thu Mar 31 19:10:37 2011: BS 103 completed
Thu Mar 31 19:10:55 2011: BS 104 completed
Thu Mar 31 19:11:14 2011: BS 105 completed
Thu Mar 31 19:11:32 2011: BS 106 completed
Thu Mar 31 19:11:51 2011: BS 107 completed
Thu Mar 31 19:12:09 2011: BS 108 completed
Thu Mar 31 19:12:27 2011: BS 109 completed
Thu Mar 31 19:12:46 2011: BS 110 completed
Thu Mar 31 19:13:04 2011: BS 111 completed
Thu Mar 31 19:13:23 2011: BS 112 completed
Thu Mar 31 19:13:41 2011: BS 113 completed
Thu Mar 31 19:13:59 2011: BS 114 completed
Thu Mar 31 19:14:18 2011: BS 115 completed
Thu Mar 31 19:14:36 2011: BS 116 completed
Thu Mar 31 19:14:55 2011: BS 117 completed
Thu Mar 31 19:15:13 2011: BS 118 completed
Thu Mar 31 19:15:31 2011: BS 119 completed
Thu Mar 31 19:15:50 2011: BS 120 completed
Thu Mar 31 19:16:08 2011: BS 121 completed
Thu Mar 31 19:16:27 2011: BS 122 completed
Thu Mar 31 19:16:45 2011: BS 123 completed
Thu Mar 31 19:17:04 2011: BS 124 completed
Thu Mar 31 19:17:25 2011: Acquisition complete
