# Supplementary material for: Isolation and Characterization of Aphidicolin Derivatives from Tolypocladium inflatum
Source: Molecules. 2017 Jul 12;22(7):1168. doi: 10.3390/molecules22071168 (PMC6152040; doi:10.3390/molecules22071168)
Supplement: Supplementary file 1 [file molecules-22-01168-s001.zip › supporting information/COSY NMR spectrum.fid/log]

Thu Mar 31 19:19:03 2011: Experiment started
Thu Mar 31 19:32:46 2011: Acquisition complete
