# Supplementary material for: Isolation and Characterization of Aphidicolin Derivatives from Tolypocladium inflatum
Source: Molecules. 2017 Jul 12;22(7):1168. doi: 10.3390/molecules22071168 (PMC6152040; doi:10.3390/molecules22071168)
Supplement: Supplementary file 1 [file molecules-22-01168-s001.zip › supporting information/H1 NMR spectrum.fid/1D_par]

## SpinWorks 2.5.4 1D parameters for: C:\Documents and Settings\Administrator.LENOVO-CF0C7409\×ÀÃæ\W0328C\H1CD3COCD30330-3-189-10-3-8.fid\
## 08:40:37   03/31/08
title= INOVA-501 1H-NMR 3-189-10-3-8 IN CD3COCD3 2011.03.30 cold probe
size= 65536
sf=   499.77069754
scale_factor= 1.000000
vscale=      0.0000089072
ymax= 28863436.000000
data_max= 28863436
freq1= 6996.663396
freq2= -999.290627
integ_scale=      0.0000002000
integ_cal= 110509950.000000
roi1_freq1= 5000.000000
roi1_freq2= 0.000000
roi2_freq1= 5000.000000
roi2_freq2= 0.000000
roi3_freq1= 5000.000000
roi3_freq2= 0.000000
phase0= 0.000000
phase1= 0.000000
