# Supplementary material for: Isolation and Characterization of Aphidicolin Derivatives from Tolypocladium inflatum
Source: Molecules. 2017 Jul 12;22(7):1168. doi: 10.3390/molecules22071168 (PMC6152040; doi:10.3390/molecules22071168)
Supplement: Supplementary file 1 [file molecules-22-01168-s001.zip › supporting information/HMBC NMR spectrum.fid/procpar]

insref 1 1 9.99999984307e+17 -9.99999984307e+17 0 4 1 0 0 64
1 1 
0 
dod 3 1 14 14 14 2 1 8194 1 64
1 0.00999999977648 
0 
dataid 2 2 8 0 0 2 1 0 1 64
1 ""
0 
axis 4 2 4 0 0 4 1 0 1 64
1 "pd"
11 "c" "d" "1" "2" "3" "h" "k" "m" "n" "p" "u" 
alfa 6 1 13 13 13 2 1 24578 1 64
1 6.6 
0 
acqdim 7 1 32767 0 0 2 1 0 1 64
1 2 
0 
PFGflg 4 2 4 0 0 2 1 16385 1 64
1 "y"
0 
Hprescan 2 2 8 0 0 3 1 0 1 64
6 "off"
"auto"
"off"
""
"Complete"
"Complete"
0 
Gmap 2 2 8 0 0 2 1 1 1 64
1 "lk"
0 
CARBONnt 7 1 32767 0 0 3 1 1 1 64
1 0 
0 
MinSW 2 2 8 0 0 3 1 0 1 64
1 "off"
3 "off" "auto" "manual" 
acqcycles 1 1 9.99999984307e+17 -9.99999984307e+17 0 2 1 0 1 64
1 256 
0 
PROTONnt 7 1 32767 0 0 3 1 1 1 64
1 0 
0 
acqstatus 7 1 32767 0 0 2 1 0 1 64
2 101 235 
0 
acqpath 2 2 8 0 0 2 1 0 1 64
1 ""
0 
actionid 2 2 8 0 0 4 1 0 1 64
1 "null"
0 
aig 2 2 2 0 0 4 1 1 1 64
1 "ai"
2 "nm" "ai" 
at 1 1 14 14 14 2 1 8203 1 64
1 0.1280587125 
0 
archivedir 2 2 8 0 0 2 1 0 1 64
1 ""
0 
ap 2 2 1023 0 0 4 1 6 1 64
1 "1:SAMPLE:date,solvent,sample;1:ACQUISITION:sw:1,at:3,np:0,fb:0,ss(ss):0,d1:3,nt:0;1:2D ACQUISITION:sw1:1,ni,d2(d2):6,phase;1:PRESATURATION:satmode,satdly:3,satfrq:1,satpwr;1:TRANSMITTER:tn,sfrq:3,tof:1,tpwr:0,pw:3;1:DECOUPLER:dn,dof:1,dm,dmf,dpwr,pwxlvl,pwx:3;1:HMBC:j1xh:1,jnxh:1;2:FLAGS:hs,sspul,PFGflg,hsglvl;2:SPECIAL:temp:1,gain:0,spin:0;2:GRADIENTS:gzlvl1,gt1:6,gzlvl3,gt3:6,gstab:6;2:F2 PROCESSING:lb(lb):2,sb(sb):3,sbs(sb):3,gf(gf):3,gfs(gf):3,awc(awc):3,lsfid(lsfid):0,phfid(phfid):1,proc(proc<>'ft'),fn;2:F1 PROCESSING:lb1(lb1):2,sb1(sb1):3,sbs1(sb1):3,gf1(gf1):3,gfs1(gf1):3,awc1(awc1):3,proc1(proc1<>'ft'),fn1:0;2:DISPLAY:sp:1,wp:1,sp1:1,wp1:1,rfl:1,rfp:1,rfl1:1,rfp1:1;2:PLOT:wc:1,sc:1,wc2:1,sc2:1,vs:0,th:0,aig*,dcg*,dmg*;"
0 
alock 2 2 8 0 0 2 1 0 1 64
1 "n"
5 "a" "n" "s" "u" "y" 
apptype 2 2 8 0 0 4 1 0 1 64
1 "hetero2d"
0 
arraydim 7 1 32768 1 1 2 1 5 1 64
1 256 
0 
array 2 2 256 0 0 2 1 1 1 64
1 ""
0 
arrayelemts 1 1 9.99999984307e+17 -9.99999984307e+17 0 2 1 0 1 64
1 1 
0 
awc1 1 1 1 -1 0.001 3 1 1 0 64
1 0 
0 
awc 1 1 1 -1 0.001 3 1 1 0 64
1 0 
0 
cr1 1 1 1000000000 -1000000000 0 4 1 3 1 64
1 23.3729937834 
0 
cf 7 1 32767 0 1 3 1 1 0 64
1 1 
0 
bs 7 1 32767 0 1 2 1 0 1 64
1 32 
0 
axisf 4 2 4 0 0 4 1 0 1 64
1 "s"
4 "m" "n" "s" "u" 
celem 1 1 9.99999984307e+17 -9.99999984307e+17 0 2 1 0 1 64
1 256 
0 
c13wet 4 2 4 0 0 2 1 16384 1 64
1 "n"
2 "y" "n" 
compshape 2 2 8 0 0 2 1 0 1 64
1 ""
0 
comment 2 2 8 0 0 3 1 0 1 64
1 ""
0 
composit 4 2 4 0 0 2 1 0 1 64
1 "n"
2 "y" "n" 
cp 2 2 1 0 0 2 1 0 1 64
1 "y"
2 "y" "n" 
console 2 2 8 0 0 2 1 0 1 64
1 "inova"
0 
cr 1 1 1000000000 -1000000000 0 4 1 1 1 64
1 4263.16640801 
0 
d1 3 1 14 14 14 2 1 8194 1 64
1 1 
0 
ct 7 1 1000000000 0 1 2 1 6 1 64
1 16 
0 
crf 1 1 9.99999984307e+17 -9.99999984307e+17 0 4 1 0 1 64
1 0 
0 
cutoff 1 1 9.99999984307e+17 -9.99999984307e+17 0 4 1 0 0 64
1 200 
0 
dataProcessed 1 1 9.99999984307e+17 -9.99999984307e+17 0 3 1 0 1 64
1 0 
0 
d2 3 1 14 14 14 2 1 8194 1 64
1 0 
0 
dm3 4 2 4 0 0 2 1 0 1 64
1 "n"
4 "a" "n" "s" "y" 
dg 2 2 1023 0 0 4 1 6 1 64
1 "1:ACQUISITION:sw:1,at:3,np:0,bs(bs):0,ss(ss):0,d1:3,d2(d2):3,nt:0,ct:0;1:2D ACQUISITION:sw1:1,ni,phase(phase);1:PRESATURATION:satmode,satdly:3,satfrq:1,satpwr;2:TRANSMITTER:tn,sfrq:3,tof:1,tpwr:0,pw:3;2:DECOUPLER:dn,dof:1,pwxlvl:0,pwx:3,dm,dmf:0,dpwr:0;3:HMBC:j1xh:1,jnxh:1;3:GRADIENTS:gzlvl1,gt1:6,gzlvl3,gt3:6,gstab:6,hsglvl,hsgt:6;3:SPECIAL:temp:1,spin,gain,pw90:3,sspul;4:PROCESSING:cf(nf):0,lb(lb):2,sb(sb):3,sbs(sb):3,gf(gf):3,gfs(gf):3,awc(awc):3,proc(proc<>'ft'),fn:0,math(math<>'f');4:2D PROCESSING:lb1(lb1):2,sb1(sb1):3,sbs1(sb1):3,gf1(gf1):3,gfs1(gf1):3,awc1(awc1):3,proc1(proc1<>'ft'),fn1:0;4:SAMPLE:date,solvent,sample;"
0 
deltaf 1 1 100 0 0 4 1 0 1 64
1 0 
0 
dcg 2 2 3 0 0 4 1 1 1 64
1 "cdc"
2 "dc" "cdc" 
datname 2 2 8 0 0 3 1 0 1 64
1 ""
0 
date 2 2 9 0 0 2 1 1 1 64
1 "Mar 31 2011"
0 
delta 1 1 2000000 0 0 4 1 1 1 64
1 400.160064026 
0 
dcrmv 4 2 9.99999984307e+17 -9.99999984307e+17 0 4 1 0 1 64
1 "n"
2 "y" "n" 
delta1 1 1 2000000 0 0 4 1 3 1 64
1 0 
0 
dfrq2 1 1 1000000000 0 0 2 1 9 1 64
1 0 
0 
dfrq 5 1 1000000000 -1000000000 0 2 1 8 1 64
1 125.6806069 
0 
dfrq3 1 1 1000000000 0 0 2 1 9 1 64
1 0 
0 
dgwet 2 2 8 0 0 4 1 0 1 64
1 "1:WET:wet,wetshape,wetpwr,pwwet:1,composit,compshape,gzlvlw,gtw:6,gswet:6,dz:6;2:C13 WET:c13wet,dofwet:1,dpwrwet,dmmwet,dmfwet;"
0 
dgs 2 2 1023 0 0 4 1 6 1 64
5 "1:AXIAL SHIMS:z1:0,z2:0,z3:0,z4:0,z5:0,z6:0,z7:0;"
"2:NON AXIAL SHIMS:x1:0,y1:0,xz:0,yz:0,xy:0,x2y2:0,x3:0,y3:0,xz2:0,yz2:0,zxy:0,zx2y2:0,z3x:0,z3y:0,z2x2y2:0,z2xy:0;"
"3:NON AXIAL SHIMS:zx3:0,zy3:0,x4:0,y4:0,z4x:0,z4y:0,z3x2y2:0,z3xy:0,z2x3:0,z2y3:0,z3x3:0,z3y3:0,z4x2y2:0,z4xy:0,z5x:0,z5y:0;"
"4:AUTOMATION:method,wshim,load,,spin:0,gain:0,alock,loc:0;"
"4:SPECIAL:temp;"
0 
dg2 2 2 8 0 0 4 1 4 1 64
6 "1:1st DECOUPLING:dfrq:3,dn,dpwr:0,dof:1,dm,dmm,dmf:0,dseq,dres:1,homo;"
"2(numrfch>2):2nd DECOUPLING:dfrq2:3,dn2,dpwr2:0,dof2:1,dm2,dmm2,dmf2:0,dseq2,dres2:1,homo2;"
"2(numrfch>3):3rd DECOUPLING:dfrq3:3,dn3,dpwr3:0,dof3:1,dseq3,dres3:1,homo3;"
"3(ni2):3D ACQUISITION:d3:3,sw2:1,ni2:0,phase2:0;"
"3(ni2):3D DISPLAY:rp2:1,lp2:1;"
"4(ni2):3D PROCESSING:lb2:3,sb2:3,sbs2(sb2):3,gf2:3,gfs2(gf2):3,awc2:3,wtfile2,proc2,fn2:0;"
0 
dg1 2 2 1023 0 0 4 1 6 1 64
1 "1:DISPLAY:sp:1,wp:1,vs:0;1:REFERENCE:rfl:1,rfp:1,cr:1,delta:1;1:PHASE:lp:1,rp:1,rp1(ni):1,lp1(ni):1;2:CHART:sc:0,wc:0,hzmm:2,vp:0,axis,pltmod,,th:0,,ho:2,vo:2,,trace:2;3(ni):2D:sp1:1,wp1:1,sc2:0,wc2:0,rfl1:1,rfp1:1;3:FLAGS:aig*,dcg*,dmg*;3:FID:sf:3,wf:3,vf:0;4:INTEGRAL:intmod,is:2,ins:3,io:0,,lvl:3,tlt:3;"
0 
dglp 2 2 8 0 0 4 1 7 1 64
1 "1(lpfilt):LP:lpalg,lpopt,lpfilt:0,lpnupts:0,strtlp:0,lpext:0,strtext:0;2(lpfilt1):LP 1:lpalg1,lpopt1,lpfilt1:0,lpnupts1:0,strtlp1:0,lpext1:0,strtext1:0;3(lpfilt2):LP 2:lpalg2,lpopt2,lpfilt2:0,lpnupts2:0,strtlp2:0,lpext2:0,strtext2:0;4:LP OUTPUT:lpprint(lpfilt):0,lptrace(lpfilt):0,lpprint1(lpfilt1):0,lptrace1(lpfilt1):0,lpprint2(lpfilt2):0,lptrace2(lpfilt2):0;"
0 
dgs2 2 2 8 0 0 4 1 0 1 64
1 "1:DEFAULT SCANS:PROTONnt,CARBONnt,PHOSPHORUSnt,FLUORINEnt;2:SPECIAL:explist,macro,PFGflg;"
0 
displaymode 4 2 9.99999984307e+17 -9.99999984307e+17 0 4 1 0 1 64
1 "r"
0 
disCmd 2 2 8 0 0 4 1 0 1 64
1 ""
0 
dhp 1 1 9 9 9 2 1 8192 0 64
1 40 
0 
dm 4 2 4 0 0 2 1 0 1 64
1 "nnn"
4 "a" "n" "s" "y" 
dlp 7 1 10 10 10 2 1 8194 0 64
1 10 
0 
dm2 4 2 4 0 0 2 1 0 1 64
1 "n"
4 "a" "n" "s" "y" 
dmm 4 2 4 0 0 2 1 0 1 64
1 "ccc"
9 "c" "f" "g" "m" "p" "r" "u" "w" "x" 
dmf3 7 1 2000000 1 0 2 1 2 1 64
1 200 
0 
dmf2 7 1 2000000 1 0 2 1 2 1 64
1 200 
0 
dmf 7 1 11 11 11 2 1 8194 1 64
1 32258 
0 
dmg 2 2 2 0 0 4 1 3 1 64
1 "av"
0 
dmfwet 7 1 32767 0 0 2 1 16384 1 64
1 200 
0 
dmg1 2 2 8 0 0 4 1 0 1 64
1 "av1"
4 "" "av1" "ph1" "pwr1" 
dmmwet 4 2 4 0 0 2 1 16384 1 64
1 "c"
4 "c" "w" "g" "p" 
dmm3 4 2 4 0 0 2 1 0 1 64
1 "c"
9 "c" "f" "g" "m" "p" "r" "u" "w" "x" 
dmm2 4 2 4 0 0 2 1 0 1 64
1 "c"
9 "c" "f" "g" "m" "p" "r" "u" "w" "x" 
dn2 2 2 8 0 0 2 1 8 1 64
1 ""
0 
dn 2 2 4 0 0 2 1 8 1 64
1 "C13"
0 
dn3 2 2 8 0 0 2 1 8 1 64
1 ""
0 
gstab 3 1 14 14 14 2 1 8192 1 64
1 0.0005 
0 
email_ 2 2 8 0 0 2 1 0 1 64
1 ""
0 
dseq 2 2 8 0 0 2 1 0 1 64
1 "W40_cold"
0 
dpwr 7 1 9 9 9 2 1 8194 1 64
1 31 
0 
dof3 5 1 20 20 20 2 1 8202 1 64
1 0 
0 
dof2 5 1 16 16 16 2 1 8202 1 64
1 0 
0 
dof 5 1 8 8 8 2 1 8202 1 64
1 1255.13097775 
0 
dotflag 2 2 8 0 0 4 1 0 1 64
1 "n"
2 "n" "y" 
dofwet 5 1 1000000000 -1000000000 0 2 1 16384 1 64
1 -11359.5750527 
0 
dp 2 2 1 0 0 2 1 0 1 64
1 "y"
2 "y" "n" 
dres 7 1 360 1 0 2 1 0 1 64
1 9 
0 
dpwr3 7 1 21 21 21 2 1 8194 1 64
1 1 
0 
dpwr2 7 1 18 18 18 2 1 8194 1 64
1 1 
0 
dpwrwet 7 1 48 -16 1 2 1 16384 1 64
1 35 
0 
dres3 7 1 360 1 0 2 1 0 1 64
1 1 
0 
dres2 7 1 360 1 0 2 1 0 1 64
1 1 
0 
dreswet 1 1 9.99999984307e+17 -9.99999984307e+17 0 2 1 16384 1 64
1 9 
0 
dseqwet 2 2 8 0 0 2 1 16384 1 64
1 ""
0 
dseq3 2 2 8 0 0 2 1 0 1 64
1 ""
0 
dseq2 2 2 8 0 0 2 1 0 1 64
1 ""
0 
dz 3 1 14 14 14 2 1 24576 1 64
1 0 
0 
file 2 2 6 0 0 2 1 3 1 64
1 "/export/home/walkup/vnmrsys/data/auto_2011.03.31_02/0304.fid"
0 
exppath 2 2 8 0 0 2 1 0 1 64
1 "/export/home/walkup/vnmrsys/data/auto_2011.03.31_02/0304"
0 
execprescan 2 2 8 0 0 4 1 0 0 64
1 ""
0 
execprep 2 2 8 0 0 4 1 0 0 64
1 ""
0 
execplot 2 2 8 0 0 4 1 0 1 64
1 "hetero2d('plot')"
0 
execsetup 2 2 8 0 0 4 1 0 1 64
1 "hetero2d('setup')"
0 
execprocess 2 2 8 0 0 4 1 0 1 64
1 "hetero2d('process')"
0 
explist 2 2 8 0 0 2 1 256 1 64
1 ""
0 
fb 7 1 6 6 6 2 1 8203 1 64
1 3000 
0 
f1coef 2 2 8 0 0 3 1 1 1 64
1 "1 0 0 1"
0 
fidid 2 2 8 0 0 2 1 0 1 64
1 ""
0 
fpmult1 1 1 1000000000 0 0 3 2 0 0 64
1 0.5 
0 
fn1 7 1 524288 64 -2 3 1 1 1 64
1 2048 
0 
filtfile 2 2 8 0 0 2 1 0 1 64
1 ""
0 
filter 7 1 1000000000 0 1 2 1 2 1 64
1 54.0999984741 
0 
fn 7 1 524288 64 -2 3 1 1 1 64
1 2048 
0 
fpmult 1 1 1000000000 0 0 3 1 0 0 64
1 1 
0 
gf 1 1 100000 0 0 3 1 1 0 64
1 0.0591537408 
0 
gain 1 1 60 0 2 2 1 16384 1 64
1 30 
0 
ftproc 1 1 9.99999984307e+17 -9.99999984307e+17 0 3 1 256 1 64
2 1 0 
0 
gfs 1 1 1000 -1000 0.001 3 1 1 0 64
1 0 
0 
gf1 1 1 100000 0 0 3 1 1 0 64
1 0.0110486376 
0 
gfs1 1 1 1000 -1000 0.001 3 1 1 0 64
1 0 
0 
homo 2 2 8 0 0 2 1 0 1 64
1 "n"
2 "n" "y" 
gzlvl1 1 1 9.99999984307e+17 -9.99999984307e+17 0 2 1 0 1 64
1 4255 
0 
gt3 3 1 14 14 14 2 1 8192 1 64
1 0.001 
0 
gt0 3 1 14 14 14 2 1 8192 1 64
1 0.0016 
0 
gswet 3 1 14 14 14 2 1 24576 1 64
1 0.002 
0 
gt1 3 1 14 14 14 2 1 8192 1 64
1 0.001 
0 
gtz 3 1 14 14 14 2 1 8192 1 64
1 0.002 
0 
gtw 3 1 0.01 0 1e-06 2 1 16384 1 64
1 0.002 
0 
gzlvl0 1 1 9.99999984307e+17 -9.99999984307e+17 0 2 1 0 1 64
1 3404 
0 
gzlvlz 1 1 9.99999984307e+17 -9.99999984307e+17 0 2 1 0 1 64
1 9950 
0 
gzlvlw 7 1 32768 -32768 1 2 1 16384 1 64
1 3144 
0 
gzlvl3 1 1 9.99999984307e+17 -9.99999984307e+17 0 2 1 0 1 64
1 2137 
0 
hdpwr 7 1 49 -16 1 2 1 2 1 64
1 1 
0 
hdof 5 1 7 7 7 2 1 8194 1 64
1 0 
0 
ho 1 1 500 -500 0 4 1 1 1 64
1 -50.2678565979 
0 
ident 2 2 8 0 0 3 1 0 1 64
1 ""
0 
hsglvl 1 1 9.99999984307e+17 -9.99999984307e+17 0 2 1 0 1 64
1 4255 
0 
homo3 4 2 4 0 0 2 1 0 1 64
1 "n"
2 "n" "y" 
homo2 4 2 4 0 0 2 1 0 1 64
1 "n"
2 "n" "y" 
hs 4 2 4 0 0 2 1 0 1 64
1 "n"
2 "n" "y" 
hst 3 1 0.02 0 2.5e-08 2 1 2 1 64
1 0.00800000037998 
0 
hsgt 3 1 14 14 14 2 1 8192 1 64
1 0.002 
0 
hzmm 1 1 1000000000 -1000000000 0 4 1 11 1 64
1 39.4414778005 
0 
ins2 1 1 9.99999984307e+17 -9.99999984307e+17 0 4 1 0 1 64
1 1 
0 
in 4 2 1 0 0 2 1 0 1 64
1 "n"
3 "n" "w" "y" 
il 2 2 1 0 0 2 1 0 1 64
1 "n"
2 "y" "n" 
ins 3 1 8190 0 1e-07 4 1 3 1 64
1 100 
0 
ins2ref 1 1 9.99999984307e+17 -9.99999984307e+17 0 4 1 0 1 64
1 1 
0 
r7 1 1 1e+18 -1e+18 0 4 1 1 1 64
1 0 
0 
np 7 1 524288 32 2 2 1 11 1 64
1 1198 
0 
lsfid 7 1 64000 -64000 1 3 1 0 0 64
1 0 
0 
llfrq 1 1 1000000000 -1000000000 0 4 1 0 0 64
1 0 
0 
jnxh 5 1 1000000000 -1000000000 0 2 1 0 1 64
1 8 
0 
io 1 1 500 -500 0.1 4 1 1 1 64
1 10 
0 
intmod 2 2 8 0 0 4 1 0 1 64
1 "off"
3 "off" "partial" "full" 
investigator 2 2 8 0 0 4 1 0 1 64
1 ""
0 
is 1 1 1000000000 1e-06 0 4 1 3 1 64
1 33.5734901428 
0 
j1xh 5 1 1000000000 -1000000000 0 2 1 0 1 64
1 140 
0 
liamp 1 1 1000000000 0 0 4 1 0 0 64
1 0 
0 
lb1 1 1 100000 -100000 0 3 1 1 0 64
1 0.318309992552 
0 
lb 1 1 100000 -100000 0 3 1 1 0 64
1 0.2 
0 
lcpeak_ 7 1 32767 0 0 2 1 32768 1 64
1 0 
0 
llamp 1 1 1000000000 0 0 4 1 0 0 64
1 0 
0 
lifrq 1 1 1000000000 -1000000000 0 4 1 16384 0 64
41 4650.70464933 4516.51813745 4334.93809159 4223.30633384 4223.30633384 4018.74327904 4018.60052743 3890.69508632 3885.55602842 3737.80811375 3530.10452356 3414.47572078 3414.47572078 3313.40758205 3313.40758205 3209.48441115 3209.34165954 3012.20168837 3012.05893676 2912.84656894 2912.70381733 2796.07575329 2599.64954016 2498.72415304 2498.72415304 2284.73949208 2284.73949208 1757.84330556 1757.84330556 1669.33730836 1669.19455676 1592.53694306 1592.53694306 669.076788465 669.076788465 571.006433509 571.006433509 450.952330864 450.952330864 332.040241086 0 
0 
lp1 1 1 3600 -3600 0.1 4 1 3 1 64
1 0 
0 
lockgain_ 1 1 48 0 1 2 1 65552 1 64
1 38 
0 
loc_ 7 1 12 12 12 2 1 8201 1 64
1 3 
0 
load 2 2 4 0 0 2 1 3 1 64
1 "n"
2 "y" "n" 
lockfreq_ 5 1 160 0 1e-07 2 1 9 1 64
1 76.718 
0 
lockpower_ 1 1 68 0 1 2 1 65552 1 64
1 16 
0 
lockphase_ 1 1 360 0 1 2 1 65552 1 64
1 16 
0 
lp 1 1 3600 -3600 0.1 4 1 16387 1 64
1 -14.2157883671 
0 
lpnupts1 7 1 1000000 1 1 3 1 0 1 64
1 256 
0 
lpext1 7 1 1000000 0 1 3 1 0 1 64
1 256 
0 
lpalg1 2 2 8 0 0 3 1 0 1 64
1 "lpfft"
0 
lpfilt1 7 1 32767 1 1 3 1 0 1 64
1 8 
0 
lpprint1 7 1 63 0 1 3 1 0 1 64
1 0 
0 
lpopt1 2 2 8 0 0 3 1 0 1 64
1 "f"
0 
lptrace1 7 1 32767 0 1 3 1 0 1 64
1 0 
0 
mix 3 1 14 14 14 2 1 8192 1 64
1 0.08 
0 
lvl 1 1 1000000000 -1000000000 0 4 1 1 1 64
1 0 
0 
lsfrq1 1 1 9.99999984307e+17 -9.99999984307e+17 0 3 1 0 0 64
1 0 
0 
lsfrq 1 1 9.99999984307e+17 -9.99999984307e+17 0 3 1 0 0 64
1 0 
0 
math 2 2 1 0 0 3 1 3 1 64
1 "f"
3 "d" "f" "i" 
macro 2 2 6 0 0 4 1 3 1 64
1 ""
0 
method 2 2 6 0 0 2 1 3 1 64
1 "z1z2"
0 
n3 2 2 6 0 0 4 1 3 1 64
1 ""
0 
n1 2 2 6 0 0 4 1 3 1 64
1 ""
0 
mult 1 1 9.99999984307e+17 -9.99999984307e+17 0 2 1 0 1 64
1 0 
0 
n2 2 2 6 0 0 4 1 3 1 64
1 ""
0 
ni 7 1 32767 0 0 2 1 0 1 64
1 256 
0 
name 2 2 8 0 0 3 1 0 1 64
1 ""
0 
notebook 2 2 8 0 0 2 1 0 1 64
1 ""
0 
position1 2 2 8 0 0 3 1 0 1 64
1 ""
0 
parversion 1 1 9.99999984307e+17 -9.99999984307e+17 0 2 1 4 1 64
1 5.1 
0 
oslsfrq 1 1 9.99999984307e+17 -9.99999984307e+17 0 2 1 1 0 64
1 0 
0 
operator_ 2 2 128 0 0 2 1 4 1 64
1 "walkup"
0 
null 1 1 1e+18 -1e+18 0 2 1 0 1 64
1 0 
0 
nt 7 1 1000000000 1 1 2 1 2 1 64
1 16 
0 
nullflg 4 2 4 0 0 2 1 0 1 64
1 "y"
0 
osfb 1 1 100000 0 0 2 1 1 0 64
1 0 
0 
oscoef 7 1 49999 3 2 2 1 1 1 64
1 127 
0 
osfilt 2 2 8 0 0 2 1 0 1 64
1 ""
5 "a" "A" "b" "B" "" 
page 2 2 8 0 0 2 1 0 1 64
1 ""
0 
p1 6 1 13 13 13 2 1 8194 1 64
1 0 
0 
oversamp 7 1 68 0 1 2 1 9 1 64
1 1 
0 
pad 3 1 14 14 14 2 1 8194 1 64
1 0.5 
0 
parrev 1 1 9.99999984307e+17 -9.99999984307e+17 0 2 1 0 1 64
1 1 
0 
paramChanged 1 1 9.99999984307e+17 -9.99999984307e+17 0 2 1 0 1 64
1 0 
0 
parstyle_ 2 2 8 0 0 4 1 0 1 64
1 "ppa"
0 
pkpick_ 2 2 8 0 0 4 1 0 1 64
1 ""
0 
phfid 1 1 3600 -3600 0.1 3 1 0 0 64
1 0 
0 
phase 7 1 32767 0 0 2 1 0 1 64
1 0 
0 
phfid1 1 1 3600 -3600 0.1 3 1 0 0 64
1 0 
0 
pltmod 2 2 8 0 0 4 1 16384 1 64
1 "off"
5 "off" "fixed" "full" "variable" "user" 
plt2Darg 2 2 8 0 0 4 1 272 1 64
5 "pos"
"7"
"1.5"
"f1"
"f2"
0 
pmode 2 2 8 0 0 3 1 0 1 64
1 ""
0 
pw 6 1 13 13 13 2 1 8194 1 64
1 10.4 
0 
procdim 7 1 32767 0 0 3 1 0 1 64
1 2 
0 
priority 7 1 32768 0 1 2 1 0 1 64
1 5 
0 
preacq 6 1 13 13 13 2 1 8192 0 64
1 0 
0 
position2 2 2 8 0 0 3 1 0 1 64
1 ""
0 
prescan 2 2 8 0 0 3 1 0 1 64
10 "Not done"
"Not done"
"n"
"n"
""
"n"
"Complete"
"nnn"
"off"
""
0 
proc 2 2 10 0 0 3 1 1 1 64
1 "ft"
0 
probe_ 2 2 8 0 0 2 1 8 1 64
1 "cold"
0 
proc1 2 2 10 0 0 3 2 1 1 64
1 "lp"
0 
protocols 2 2 8 0 0 3 1 0 1 64
1 ""
0 
processid 1 1 9.99999984307e+17 -9.99999984307e+17 0 2 1 0 1 64
1 0 
0 
pslabel 2 2 8 0 0 2 1 11 1 64
1 "Ghmbc"
0 
r1 1 1 1e+18 -1e+18 0 4 1 1 1 64
1 37.4347839355 
0 
pwxlvl 1 1 1e+18 -1e+18 0 2 1 0 1 64
1 51 
0 
pwwet 6 1 1000000 0 0.1 2 1 16384 1 64
1 0 
0 
pw90 6 1 13 13 13 2 1 24578 1 64
1 10.4 
0 
pwx 6 1 10000000 0 0.1 2 1 0 1 64
1 9.5 
0 
queue 2 2 8 0 0 2 1 0 1 64
1 "nightQ"
0 
r4 1 1 1e+18 -1e+18 0 4 1 1 1 64
1 0 
0 
r3 1 1 1e+18 -1e+18 0 4 1 1 1 64
1 0 
0 
r2 1 1 1e+18 -1e+18 0 4 1 1 1 64
1 0 
0 
r6 1 1 1e+18 -1e+18 0 4 1 1 1 64
1 0 
0 
r5 1 1 1e+18 -1e+18 0 4 1 1 1 64
1 0 
0 
wc2 1 1 4 4 4 4 1 8195 1 64
1 116.25 
0 
time_run 2 2 8 0 0 2 1 0 1 64
1 "20110331T193249"
0 
scans 2 2 8 0 0 3 1 0 1 64
1 "Carbon Proton_Minsw Gcosy Ghmbc Ghsqc"
0 
rof2 6 1 13 13 13 2 1 24578 1 64
1 2 
0 
refsource1 2 2 8 0 0 4 1 0 1 64
1 "dfrq"
0 
reffrq 1 1 9.99999984307e+17 -9.99999984307e+17 0 4 1 0 1 64
1 499.770697538 
0 
ref1 5 1 1000000000 -1000000000 0 3 1 0 1 64
1 0 
0 
ref 5 1 1000000000 -1000000000 0 3 5 0 1 64
1 0 
0 
refpos 1 1 9.99999984307e+17 -9.99999984307e+17 0 4 1 0 1 64
1 0 
0 
reffrq1 1 1 9.99999984307e+17 -9.99999984307e+17 0 4 1 0 1 64
1 125.667411853 
0 
refpos1 1 1 9.99999984307e+17 -9.99999984307e+17 0 4 1 0 0 64
1 0 
0 
rfl1 1 1 1000000000 -1000000000 0 4 1 1 1 64
1 1882.19276941 
0 
rfband 4 2 4 0 0 2 1 0 1 64
1 "ccc"
3 "c" "h" "l" 
rfl 1 1 1000000000 -1000000000 0 4 1 16385 1 64
1 395.608579679 
0 
rfp1 1 1 1000000000 -1000000000 0 4 1 1 1 64
1 0 
0 
rfp 1 1 1000000000 -1000000000 0 4 1 16385 1 64
1 0 
0 
rof1 6 1 13 13 13 2 1 8194 1 64
1 10 
0 
satpwr 1 1 17 17 17 2 1 24576 1 64
1 -13 
0 
samplename 2 2 8 0 0 2 1 0 1 64
1 ""
0 
rp1 1 1 3600 -3600 0.1 4 1 3 1 64
1 180 
0 
rp 1 1 3600 -3600 0.1 4 1 16387 1 64
1 -129.239365265 
0 
sample 2 2 8 0 0 2 1 16384 1 64
1 ""
0 
satfrq 5 1 1000000000 -1000000000 0 2 1 16640 1 64
1 499.767760386 
0 
satdly 3 1 14 14 14 2 1 24576 1 64
1 0 
0 
satmode 4 2 4 0 0 2 1 16384 1 64
1 "nnn"
0 
sbs 1 1 1000 -1000 0.001 3 1 1 0 64
1 0 
0 
sb 1 1 1000 -1000 0.001 3 1 0 1 64
1 0.064 
0 
saveglobal_ 2 2 8 0 0 3 1 0 1 64
17 "probe"
"lcpeak"
"loc"
"lockpower"
"lockgain"
"lockphase"
"lockfreq"
"z0"
"lkof"
"vloc"
"vrack"
"vzone"
"vproto"
"pkpick"
"parstyle"
"operator"
"studyid"
0 
sb1 1 1 1000 -1000 0.001 3 1 1 1 64
1 0.008 
0 
sc 1 1 1 1 1 4 1 8195 1 64
1 6.25 
0 
sbs1 1 1 1000 -1000 0.001 3 1 1 0 64
1 0 
0 
sc2 1 1 3 3 3 4 1 8195 1 64
1 0 
0 
strtext1 7 1 1000000 1 1 3 1 0 1 64
1 257 
0 
sn 1 1 1e+18 -1e+18 0 3 1 1 1 64
1 0 
0 
sfrq 1 1 1000000000 0 0 2 1 11 1 64
1 499.7726407 
0 
sf 1 1 8190 0 1e-07 4 1 3 1 64
1 0 
0 
seqfil 2 2 8 0 0 2 1 11 1 64
1 "gHMBC"
0 
sf1 1 1 9.99999984307e+17 -9.99999984307e+17 0 4 1 0 1 64
1 0 
0 
slpw 6 1 13 13 13 2 1 8192 1 64
1 34.8760132001 
0 
shims 2 2 8 0 0 2 1 0 1 64
1 ""
0 
slpwr 1 1 9.99999984307e+17 -9.99999984307e+17 0 2 1 0 1 64
1 43 
0 
spin 1 1 32000000 0 0.1 2 1 0 0 64
1 0 
0 
sp 1 1 1000000000 -1000000000 0 4 1 3 1 64
1 -391.040667616 
0 
solvent 2 2 6 0 0 2 1 11 1 64
1 "acetone"
0 
sp1 1 1 1000000000 -1000000000 0 4 1 3 1 64
1 -1852.74497446 
0 
ss 7 1 32767 -32768 0 2 1 0 1 64
1 32 
0 
spinlock 1 1 20000 0 1 2 1 0 1 64
1 6549 
0 
sspul 4 2 4 0 0 2 1 0 1 64
1 "n"
0 
sw1 1 1 5000000 1 -1.25e-08 2 1 0 1 64
1 30154.5420279 
0 
studyid_ 2 2 8 0 0 2 1 0 1 64
1 "s_20110331_03"
0 
study 2 2 8 0 0 3 1 0 1 64
1 ""
0 
strtlp1 7 1 1000000 1 1 3 1 0 1 64
1 256 
0 
studytime 1 1 9.99999984307e+17 -9.99999984307e+17 0 2 1 0 1 64
1 10800 
0 
studystatus 2 2 8 0 0 2 1 0 1 64
1 "Active"
0 
sw 1 1 5 5 5 2 1 24587 1 64
1 4677.5419517 
0 
time_complete 2 2 8 0 0 4 1 0 1 64
1 "20110331T193249"
0 
th 1 1 1000000000 0 0 4 1 1 1 64
1 9 
0 
temp 1 1 200 -150 0.1 2 1 8 1 64
1 25 
0 
th2d 1 1 1 1e-18 0 4 1 17 1 64
1 0.8 
0 
time_plotted 2 2 8 0 0 3 1 0 1 64
1 ""
0 
time_exp 2 2 8 0 0 2 1 0 1 64
1 "1 hr, 23 min"
0 
time_processed 2 2 8 0 0 3 1 0 1 64
1 "20110402T083633"
0 
vloc_ 2 2 8 0 0 2 1 8 1 64
1 "F1"
0 
tn 2 2 4 0 0 2 1 8 1 64
1 "H1"
0 
time_submitted_local 2 2 8 0 0 2 1 0 1 64
1 "20110331T193249X07PMThuMar"
0 
time_submitted 2 2 8 0 0 2 1 0 1 64
1 "20110331T193249"
0 
time_saved 2 2 8 0 0 4 1 0 1 64
1 "20110402T083656"
0 
tin 2 2 1 0 0 2 1 2 1 64
1 "n"
3 "n" "w" "y" 
time_svfdate 2 2 8 0 0 2 1 0 1 64
1 "20110331T193249"
0 
tlt 1 1 1000000000 -1000000000 0 4 1 1 1 64
1 0 
0 
trace 2 2 2 0 0 4 1 3 1 64
1 "f1"
2 "f1" "f2" 
tpwr 7 1 17 17 17 2 1 24578 1 64
1 53 
0 
tof 5 1 7 7 7 2 1 24586 1 64
1 -555.8 
0 
tpwr_cf 1 1 9.99999984307e+17 -9.99999984307e+17 0 2 1 16384 1 64
1 0.933 
0 
username 2 2 8 0 0 2 1 0 1 64
1 "walkup"
0 
trim 3 1 14 14 14 2 1 8192 1 64
1 0.002 
0 
vf 1 1 1000000000 0 0 4 1 3 1 64
1 174.310211182 
0 
vs 1 1 1000000000 1e-06 0 4 1 3 1 64
1 327.841442464 
0 
vpf 1 1 500 -500 0 4 1 0 1 64
1 0 
0 
vp 7 1 500 -500 0.1 4 1 3 1 64
1 0 
0 
vo 1 1 500 -500 0 4 1 1 1 64
1 0 
0 
vproto_ 2 2 8 0 0 2 1 0 1 64
1 ""
0 
vpfi 1 1 500 -500 0 4 1 0 1 64
1 0 
0 
vrack_ 7 1 5 1 0 2 1 0 1 64
1 1 
0 
vtwait 3 1 14 14 14 2 1 8194 1 64
1 300 
0 
vsproj 1 1 1000000000 1e-06 0 4 1 3 1 64
1 4.45071601868 
0 
vs2d 1 1 1000000000 1e-06 0 4 1 3 1 64
1 115195.811081 
0 
vtc 1 1 255 0 1 2 1 2 1 64
1 25 
0 
wbs 2 2 6 0 0 3 1 3 1 64
1 ""
0 
vzone_ 7 1 15 1 0 2 1 0 1 64
1 1 
0 
wc 1 1 2 2 2 4 1 8203 1 64
1 180 
0 
yz2 7 1 19 19 19 2 1 8192 1 64
1 -10053 
0 
wshim 4 2 4 0 0 2 1 1 1 64
1 "n"
15 "e" "f" "g" "n" "s" "0" "1" "2" "3" "4" "5" "6" "7" "8" "9" 
wetshape 2 2 8 0 0 2 1 16384 1 64
1 "Pbox"
0 
wet 4 2 4 0 0 2 1 16384 1 64
1 "n"
2 "y" "n" 
werr 2 2 6 0 0 3 1 3 1 64
1 "xmreact"
0 
wdone 2 2 8 0 0 3 1 0 1 64
1 "xmwexp"
0 
wetfrq 5 1 1000000000 -1000000000 0 2 1 16640 1 64
1 499.789583915 
0 
wetfly 4 2 4 0 0 2 1 0 1 64
1 "n"
2 "y" "n" 
wetpwr 1 1 48 -16 0 2 1 16384 1 64
1 -6 
0 
wnt 2 2 6 0 0 3 1 3 1 64
1 ""
0 
wf 1 1 8190 0 1e-07 4 1 3 1 64
1 0.1280587125 
0 
wexp 2 2 6 0 0 3 1 3 1 64
1 "abortoff flush procplot aborton"
0 
wf1 1 1 9.99999984307e+17 -9.99999984307e+17 0 4 1 0 1 64
1 0.0339584 
0 
wp1 1 1 100000 0 0 4 1 3 1 64
1 30125.094233 
0 
wp 1 1 5000000 0 0 4 1 11 1 64
1 4672.97403964 
0 
wrtp 2 2 8 0 0 4 1 0 1 64
1 "fixgrd(8):gzlvl0"
0 
xy 7 1 19 19 19 2 1 8192 1 64
1 -2493 
0 
x2y2 7 1 19 19 19 2 1 8192 1 64
1 429 
0 
wtfile1 2 2 15 0 0 3 2 1 1 64
1 ""
0 
wtfile 2 2 15 0 0 3 1 1 1 64
1 ""
0 
x1 7 1 19 19 19 2 1 8192 1 64
1 -1411 
0 
x4 7 1 19 19 19 2 1 8192 1 64
1 0 
0 
x3 7 1 19 19 19 2 1 8192 1 64
1 1407 
0 
xdiag 1 1 1e+18 0 0 4 1 17 1 64
1 0 
0 
y3 7 1 19 19 19 2 1 8192 1 64
1 -18654 
0 
xz2 7 1 19 19 19 2 1 8192 1 64
1 12287 
0 
xz 7 1 19 19 19 2 1 8192 1 64
1 1477 
0 
y1 7 1 19 19 19 2 1 8192 1 64
1 -3336 
0 
yz 7 1 19 19 19 2 1 8192 1 64
1 343 
0 
y4 7 1 19 19 19 2 1 8192 1 64
1 0 
0 
z3y 7 1 19 19 19 2 1 8192 1 64
1 -5958 
0 
z2xy 7 1 19 19 19 2 1 8192 1 64
1 1037 
0 
z2 7 1 19 19 19 2 1 8192 1 64
1 -2374 
0 
z1 7 1 19 19 19 2 1 8192 1 64
1 19823 
0 
z0_ 1 1 19 19 19 2 1 73744 1 64
1 -8950 
0 
z1c 7 1 19 19 19 2 1 8192 1 64
1 0 
0 
z2x2y2 7 1 19 19 19 2 1 8192 1 64
1 -6385 
0 
z2c 7 1 19 19 19 2 1 8192 1 64
1 0 
0 
z2x3 7 1 19 19 19 2 1 8192 1 64
1 0 
0 
z3x 7 1 19 19 19 2 1 8192 1 64
1 -2261 
0 
z3 7 1 19 19 19 2 1 8192 1 64
1 -13561 
0 
z2y3 7 1 19 19 19 2 1 8192 1 64
1 0 
0 
z3c 7 1 19 19 19 2 1 8192 1 64
1 0 
0 
z3x3 7 1 19 19 19 2 1 8192 1 64
1 0 
0 
z3x2y2 7 1 19 19 19 2 1 8192 1 64
1 0 
0 
z3xy 7 1 19 19 19 2 1 8192 1 64
1 0 
0 
z5 7 1 19 19 19 2 1 8192 1 64
1 2479 
0 
z4x 7 1 19 19 19 2 1 8192 1 64
1 1672 
0 
z4 7 1 19 19 19 2 1 8192 1 64
1 696 
0 
z3y3 7 1 19 19 19 2 1 8192 1 64
1 0 
0 
z4c 7 1 19 19 19 2 1 8192 1 64
1 0 
0 
z4xy 7 1 19 19 19 2 1 8192 1 64
1 0 
0 
z4x2y2 7 1 19 19 19 2 1 8192 1 64
1 0 
0 
z4y 7 1 19 19 19 2 1 8192 1 64
1 -2305 
0 
z7 7 1 19 19 19 2 1 8192 1 64
1 -31099 
0 
z5y 7 1 19 19 19 2 1 8192 1 64
1 0 
0 
z5x 7 1 19 19 19 2 1 8192 1 64
1 0 
0 
z6 7 1 19 19 19 2 1 8192 1 64
1 -14653 
0 
zx2y2 7 1 19 19 19 2 1 8192 1 64
1 11362 
0 
zfilt 4 2 4 0 0 2 1 0 1 64
1 "n"
0 
z8 7 1 19 19 19 2 1 8192 1 64
1 0 
0 
zxy 7 1 19 19 19 2 1 8192 1 64
1 -3861 
0 
zx3 7 1 19 19 19 2 1 8192 1 64
1 -2236 
0 
zy3 7 1 19 19 19 2 1 8192 1 64
1 1440 
0 
