# Supplementary material for: Isolation and Characterization of Aphidicolin Derivatives from Tolypocladium inflatum
Source: Molecules. 2017 Jul 12;22(7):1168. doi: 10.3390/molecules22071168 (PMC6152040; doi:10.3390/molecules22071168)
Supplement: Supplementary file 1 [file molecules-22-01168-s001.zip › supporting information/HSQC NMR spectrum.fid/text]

INOVA-501 gHSQC 3-189-10-3-8 IN CD3CCOD3 2011.03.31 cold probe
